# Supplementary material for: Proteomic Analysis of Dendritic Filopodia-Rich Fraction Isolated by Telencephalin and Vitronectin Interaction
Source: Front Synaptic Neurosci. 2018 Aug 10;10:27. doi: 10.3389/fnsyn.2018.00027 (PMC6097459; doi:10.3389/fnsyn.2018.00027)
Supplement: Supplementary file 2 [file Data_Sheet_1.XLSX]

## Sheet: TLCN-dependent
Symbol	Gene name	Abundance index 1	Abundance index 2	Abundance index 3	Abundance index KO	Average abundance index	Error (SD)
AKAP6	A kinase (PRKA) anchor protein 6	2.207	0.727	0.584	n.d.	1.17267	0.898608
ACACA	acetyl-Coenzyme A carboxylase alpha	1.559	0.563	0.563	n.d.	0.895	0.575041
ADNP	activity-dependent neuroprotector homeobox	1.193	1.613	0.808	n.d.	1.20467	0.402627
AP2A2	adaptor-related protein complex 2, alpha 2 subunit	1.952	2.857	2.381	n.d.	2.39667	0.452703
AP2M1	adaptor-related protein complex 2, mu 1 subunit	21.002	6.003	4.002	n.d.	10.3357	9.29134
ADAR	adenosine deaminase, RNA-specific	11.634	4.266	1.939	n.d.	5.94633	5.06121
ARFGEF2	ADP-ribosylation factor guanine nucleotide-exchange factor 2 (brefeldin A-inhibited)	0.733	0.733	1.221	n.d.	0.895667	0.281747
ALDOC	aldolase C, fructose-bisphosphate	5.934	3.956	7.912	n.d.	5.934	1.978
ALMS1	Alstrom syndrome 1	0.964	1.332	0.413	n.d.	0.903	0.462527
AMOT	angiomotin	1.237	2.094	1.571	n.d.	1.634	0.431959
ANK3	ankyrin 3, node of Ranvier (ankyrin G)	1.172	4.69	2.122	n.d.	2.66133	1.81996
ANKRD17	ankyrin repeat domain 17	1.267	1.062	0.604	n.d.	0.977667	0.33945
ANXA6	annexin A6	1.31	1.965	1.321	n.d.	1.532	0.375029
ACTR2	ARP2 actin-related protein 2 homolog (yeast)	5.55	13.195	6.66	n.d.	8.46833	4.13087
ASH1L	ash1 (absent, small, or homeotic)-like (Drosophila)	0.597	1.045	1.344	n.d.	0.995333	0.375969
ATP1A3	ATPase, Na+/K+ transporting, alpha 3 polypeptide	2.21	45.97	24.311	n.d.	24.1637	21.8804
ABCB1	ATP-binding cassette, sub-family B (MDR/TAP), member 1	1.062	1.645	0.822	n.d.	1.17633	0.423245
BDP1	B double prime 1, subunit of RNA polymerase III transcription initiation factor IIIB	1.16	2.088	0.928	n.d.	1.392	0.613814
BAIAP2	BAI1-associated protein 2	1.752	5.255	1.752	n.d.	2.91967	2.02246
BAIAP2L1	BAI1-associated protein 2-like 1	2.607	3.476	2.607	n.d.	2.89667	0.501717
BICC1	bicaudal C homolog 1 (Drosophila)	1.419	2.365	1.063	n.d.	1.61567	0.672911
BAZ1A	bromodomain adjacent to zinc finger domain, 1A	0.584	0.773	0.584	n.d.	0.647	0.109119
BAZ2B	bromodomain adjacent to zinc finger domain, 2B	0.848	4.267	1.272	n.d.	2.129	1.86366
BRWD1	bromodomain and WD repeat domain containing 1	1.185	0.778	0.85	n.d.	0.937667	0.217201
BRD1	bromodomain containing 1	0.951	0.951	1.426	n.d.	1.10933	0.274241
BRD2	bromodomain containing 2	2.493	1.795	3.739	n.d.	2.67567	0.984789
BTAF1	BTAF1 RNA polymerase II, B-TFIID transcription factor-associated, 170kDa (Mot1 homolog, S. cerevisiae)	1.476	1.476	1.476	n.d.	1.476	0
CADPS	Ca++-dependent secretion activator (CAPS1)	0.955	0.967	2.201	n.d.	1.37433	0.715939
CADPS2	Ca++-dependent secretion activator 2 (CAPS2)	2.907	1.14	1.237	n.d.	1.76133	0.993361
CELSR1	cadherin, EGF LAG seven-pass G-type receptor 1 (flamingo homolog, Drosophila)	3.206	1.603	1.336	n.d.	2.04833	1.01142
CACNA1A	calcium channel, voltage-dependent, P/Q type, alpha 1A subunit	4.283	0.754	0.943	n.d.	1.99333	1.98516
CAMK2A	calcium/calmodulin-dependent protein kinase II alpha	5.486	5.486	5.486	n.d.	5.486	0
CAMK2B	calcium/calmodulin-dependent protein kinase II beta	4.901	4.901	5.717	n.d.	5.173	0.471118
CAMK2D	calcium/calmodulin-dependent protein kinase II delta	2.743	1.829	1.829	n.d.	2.13367	0.527698
CASC5	cancer susceptibility candidate 5	0.553	0.833	0.416	n.d.	0.600667	0.212547
CLIP1	CAP-GLY domain containing linker protein 1	0.639	1.011	0.959	n.d.	0.869667	0.201448
CA11	carbonic anhydrase XI	4.454	2.227	4.454	n.d.	3.71167	1.28576
CASKIN1	CASK interacting protein 1	1.058	2.503	2.503	n.d.	2.02133	0.834271
CASP4	caspase 4, apoptosis-related cysteine peptidase	11.525	2.305	4.61	n.d.	6.14667	4.79824
CARD10	caspase recruitment domain family, member 10	1.297	1.297	1.297	n.d.	1.297	0
CNOT1	CCR4-NOT transcription complex, subunit 1	1.486	0.372	0.372	n.d.	0.743333	0.643168
CDC42BPA	CDC42 binding protein kinase alpha (DMPK-like)	1.253	1.514	3.029	n.d.	1.932	0.958951
CDK5RAP2	CDK5 regulatory subunit associated protein 2	2.405	4.486	1.659	n.d.	2.85	1.46509
CEP170	centrosomal protein 170kDa	2.847	2.27	0.567	n.d.	1.89467	1.18544
CEP250	centrosomal protein 250kDa	0.536	1.66	0.714	n.d.	0.97	0.604149
CCT7	chaperonin containing TCP1, subunit 7 (eta)	4.028	3.324	1.662	n.d.	3.00467	1.21489
CHM	choroideremia (Rab escort protein 1)	2.654	3.317	3.457	n.d.	3.14267	0.428948
CHD2	chromodomain helicase DNA binding protein 2	1.889	2.833	0.944	n.d.	1.88867	0.9445
CHD3	chromodomain helicase DNA binding protein 3	1.084	0.464	0.696	n.d.	0.748	0.313254
CHD5	chromodomain helicase DNA binding protein 5	1.563	1.116	0.446	n.d.	1.04167	0.562198
C1ORF103	chromosome 1 open reading frame 103	3.403	3.403	6.805	n.d.	4.537	1.96415
CPSF1	cleavage and polyadenylation specific factor 1, 160kDa	1.252	1.85	1.221	n.d.	1.441	0.354543
F8	coagulation factor VIII, procoagulant component	0.935	0.561	0.374	n.d.	0.623333	0.285647
COL9A2	collagen, type IX, alpha 2	3.814	2.287	1.525	n.d.	2.542	1.16561
COL6A3	collagen, type VI, alpha 3	2.22	1.459	0.973	n.d.	1.55067	0.628533
COL7A1	collagen, type VII, alpha 1	0.507	1.857	2.026	n.d.	1.46333	0.832508
COL13A1	collagen, type XIII, alpha 1	2.451	3.442	1.813	n.d.	2.56867	0.82085
CRMP1	collapsin response mediator protein 1	4.003	5.598	6.398	n.d.	5.333	1.21929
ROS1	c-ros oncogene 1 , receptor tyrosine kinase	0.755	1.133	0.567	n.d.	0.818333	0.288266
CDKL5	cyclin-dependent kinase-like 5	1.13	0.945	1.417	n.d.	1.164	0.23783
CLASP1	cytoplasmic linker associated protein 1	3.394	1.696	1.545	n.d.	2.21167	1.02671
CKAP5	cytoskeleton associated protein 5	6.013	1.833	2.356	n.d.	3.40067	2.27741
DDX27	DEAD (Asp-Glu-Ala-Asp) box polypeptide 27	3.827	1.531	1.531	n.d.	2.29633	1.3256
DDX3X	DEAD (Asp-Glu-Ala-Asp) box polypeptide 3, X-linked	8.163	11.236	2.721	n.d.	7.37333	4.31207
DENND4A	DENN/MADD domain containing 4A	0.703	0.703	1.446	n.d.	0.950667	0.428971
DRG1	developmentally regulated GTP binding protein 1	8.579	12.256	12.256	n.d.	11.0303	2.12292
DGKG	diacylglycerol kinase, gamma 90kDa	1.667	3.333	2.222	n.d.	2.40733	0.848322
DGKZ	diacylglycerol kinase, zeta 104kDa	0.787	2.891	2.891	n.d.	2.18967	1.21474
DIAPH3	diaphanous homolog 3 (Drosophila)	0.742	1.4	1.866	n.d.	1.336	0.564726
DPYSL2	dihydropyrimidinase-like 2	1.596	8.79	3.996	n.d.	4.794	3.66279
DPYSL4	dihydropyrimidinase-like 4	0.801	3.847	2.403	n.d.	2.35033	1.52368
DLGAP2	discs, large (Drosophila) homolog-associated protein 2	1.243	2.076	0.83	n.d.	1.383	0.634688
DLG1	discs, large homolog 1 (Drosophila)	1.623	1.999	1.623	n.d.	1.74833	0.217084
DLG2	discs, large homolog 2 (Drosophila)	2.098	1.05	1.836	n.d.	1.66133	0.545396
DAAM1	dishevelled associated activator of morphogenesis 1	1.999	2.798	1.599	n.d.	2.132	0.610465
DMXL2	Dmx-like 2	0.272	2.675	1.07	n.d.	1.339	1.22388
DNMT1	DNA (cytosine-5-)-methyltransferase 1	0.808	5.104	1.077	n.d.	2.32967	2.4064
DNMT3A	DNA (cytosine-5-)-methyltransferase 3 alpha	1.453	0.484	7.174	n.d.	3.037	3.61536
DCLK2	doublecortin-like kinase 2	0.748	0.748	1.909	n.d.	1.135	0.670304
DNM1	dynamin 1	3.561	2.046	1.424	n.d.	2.34367	1.09916
DNAH11	dynein, axonemal, heavy chain 11	0.481	0.865	1.153	n.d.	0.833	0.337141
DNAH3	dynein, axonemal, heavy chain 3	0.318	1.917	0.847	n.d.	1.02733	0.814611
DNAH8	dynein, axonemal, heavy chain 8	0.723	0.825	4.281	n.d.	1.943	2.02541
DRP2	dystrophin related protein 2	1.818	0.915	2.286	n.d.	1.673	0.696907
ELMO1	engulfment and cell motility 1	1.181	2.652	2.362	n.d.	2.065	0.779177
ENO1	enolase 1, (alpha)	3.159	2.106	3.159	n.d.	2.808	0.60795
EPS8L1	EPS8-like 1	1.242	1.242	1.242	n.d.	1.242	0
EPB41	erythrocyte membrane protein band 4.1 (elliptocytosis 1, RH-linked)	1.326	2.914	2.914	n.d.	2.38467	0.916832
EEF1D	eukaryotic translation elongation factor 1 delta (guanine nucleotide exchange protein)	2.039	1.359	4.776	n.d.	2.72467	1.80875
EEF1G	eukaryotic translation elongation factor 1 gamma	7.936	5.952	4.96	n.d.	6.28267	1.51531
EIF4G2	eukaryotic translation initiation factor 4 gamma, 2	2.492	2.433	2.492	n.d.	2.47233	0.0340637
EWSR1	Ewing sarcoma breakpoint region 1	2.911	1.456	2.906	n.d.	2.42433	0.838605
EXOC2	exocyst complex component 2	0.953	0.476	2.054	n.d.	1.161	0.809302
EXOC3	exocyst complex component 3	4.017	1.148	2.296	n.d.	2.487	1.44401
EXOC4	exocyst complex component 4	1.352	1.793	3.189	n.d.	2.11133	0.958981
EXOC6	exocyst complex component 6	1.128	2.821	1.063	n.d.	1.67067	0.996748
EXOC6B	exocyst complex component 6B	1.074	1.611	1.049	n.d.	1.24467	0.3175
FBXL11	F-box and leucine-rich repeat protein 11	1.834	2.526	2.317	n.d.	2.22567	0.354926
FRAP1	FK506 binding protein 12-rapamycin associated protein 1	0.688	1.031	0.516	n.d.	0.745	0.262189
FLII	flightless I homolog (Drosophila)	1.71	1.026	1.138	n.d.	1.29133	0.366875
FMN1	formin 1	3.937	0.606	1.211	n.d.	1.918	1.77448
GPRIN1	G protein regulated inducer of neurite outgrowth 1	7.639	3.526	1.763	n.d.	4.30933	3.0153
GNS	glucosamine (N-acetyl)-6-sulfatase	4.039	1.919	1.615	n.d.	2.52433	1.32052
GAA	glucosidase, alpha; acid	0.935	0.935	0.468	n.d.	0.779333	0.269623
GRIN3A	glutamate receptor, ionotropic, N-methyl-D-aspartate 3A	3.85	0.851	0.776	n.d.	1.82567	1.75353
GLS2	glutaminase 2 (liver, mitochondrial)	1.461	2.191	2.921	n.d.	2.191	0.73
GCDH	glutaryl-Coenzyme A dehydrogenase	2.037	2.037	1.998	n.d.	2.024	0.0225167
GPD1	glycerol-3-phosphate dehydrogenase 1 (soluble)	6.542	3.925	2.617	n.d.	4.36133	1.99855
GBF1	golgi-specific brefeldin A resistant guanine nucleotide exchange factor 1	1.475	1.787	0.596	n.d.	1.286	0.617585
GCC2	GRIP and coiled-coil domain containing 2	3.23	2.104	1.315	n.d.	2.21633	0.962429
GDF10	growth differentiation factor 10	1.885	6.596	8.481	n.d.	5.654	3.3974
G3BP1	GTPase activating protein (SH3 domain) binding protein 1	2.891	9.637	1.927	n.d.	4.81833	4.20083
GNAO1	guanine nucleotide binding protein (G protein), alpha activating activity polypeptide O	10.498	35.666	27.128	n.d.	24.4307	12.799
GNAZ	guanine nucleotide binding protein (G protein), alpha z polypeptide	7.323	5.492	3.662	n.d.	5.49233	1.8305
GNB2	guanine nucleotide binding protein (G protein), beta polypeptide 2	2.626	18.385	9.193	n.d.	10.068	7.91585
GNAQ	guanine nucleotide binding protein (G protein), q polypeptide	4.713	16.495	9.426	n.d.	10.2113	5.93013
H3F3A	H3 histone, family 3A	6.5	32.499	9.75	n.d.	16.2497	14.1658
HSPD1	heat shock 60kDa protein 1 (chaperonin)	1.694	1.694	10.163	n.d.	4.517	4.88958
HSPA12A	heat shock 70kDa protein 12A	6.06	4.563	1.994	n.d.	4.20567	2.05642
HNRPDL	heterogeneous nuclear ribonucleoprotein D-like	8.392	9.042	20.753	n.d.	12.729	6.95658
HDLBP	high density lipoprotein binding protein	2.71	2.811	2.112	n.d.	2.54433	0.377802
HISPPD2A	histidine acid phosphatase domain containing 2A	2.626	1.313	0.837	n.d.	1.592	0.926559
HTATSF1	HIV-1 Tat specific factor 1	1.153	2.884	2.307	n.d.	2.11467	0.881382
HIP1R	huntingtin interacting protein 1 related	1.644	1.25	1.665	n.d.	1.51967	0.233774
HMMR	hyaluronan-mediated motility receptor (RHAMM)	3.476	2.114	4.788	n.d.	3.45933	1.33708
ITPR2	inositol 1,4,5-triphosphate receptor, type 2	0.651	0.488	1.139	n.d.	0.759333	0.338751
ITPR3	inositol 1,4,5-triphosphate receptor, type 3	2.768	0.762	2.116	n.d.	1.882	1.02327
IGFBP5	insulin-like growth factor binding protein 5	3.198	3.198	3.198	n.d.	3.198	0
ITIH3	inter-alpha (globulin) inhibitor H3	1.51	2.014	1.007	n.d.	1.51033	0.5035
ITIH5	inter-alpha (globulin) inhibitor H5	1.866	1.399	1.399	n.d.	1.55467	0.269623
ICAM5	intercellular adhesion molecule 5, telencephalin	3.547	9.626	12.666	n.d.	8.613	4.64313
IL4I1	interleukin 4 induced 1	1.42	2.13	1.42	n.d.	1.65667	0.409919
IARS	isoleucyl-tRNA synthetase	1.717	1.03	0.687	n.d.	1.14467	0.524487
JARID1A	jumonji, AT rich interactive domain 1A	0.784	0.286	1.144	n.d.	0.738	0.430846
KRT20	keratin 20	5.093	6.111	9.167	n.d.	6.79033	2.12026
KIAA0774	KIAA0774	3.633	2.422	0.819	n.d.	2.29133	1.41154
KIAA1881	KIAA1881	2.423	0.969	2.423	n.d.	1.93833	0.839467
KIDINS220	kinase D-interacting substrate, 220kDa	0.751	1.126	0.862	n.d.	0.913	0.192632
KIF13B	kinesin family member 13B	1.214	1.457	1.214	n.d.	1.295	0.140296
KIF1B	kinesin family member 1B	4.185	2.283	0.999	n.d.	2.489	1.60296
KIF1C	kinesin family member 1C	1.216	2.103	1.622	n.d.	1.647	0.444028
KIF5A	kinesin family member 5A	1.272	4.558	1.272	n.d.	2.36733	1.89717
KIFC3	kinesin family member C3	3.902	1.672	6.216	n.d.	3.93	2.27213
KIF2A	kinesin heavy chain member 2A	5.513	7.963	3.972	n.d.	5.816	2.01268
KL	klotho	4.794	4.794	1.598	n.d.	3.72867	1.84521
L1CAM	L1 cell adhesion molecule	2.66	2.467	2.114	n.d.	2.41367	0.27688
LAMA4	laminin, alpha 4	0.733	0.98	0.735	n.d.	0.816	0.142032
LAMB2	laminin, beta 2 (laminin S)	0.491	0.491	0.491	n.d.	0.491	6.7987e-17
LAMC1	laminin, gamma 1 (formerly LAMB2)	2.054	4.187	2.017	n.d.	2.75267	1.24231
LAP3	leucine aminopeptidase 3	5.645	3.763	9.408	n.d.	6.272	2.87426
LETM1	leucine zipper-EF-hand containing transmembrane protein 1	2.39	1.219	1.195	n.d.	1.60133	0.683111
LSAMP	limbic system-associated membrane protein	2.598	3.898	3.898	n.d.	3.46467	0.750555
LRBA	LPS-responsive vesicle trafficking, beach and anchor containing	0.625	1.158	0.312	n.d.	0.698333	0.427741
MAD1L1	MAD1 mitotic arrest deficient-like 1 (yeast)	1.655	1.787	2.383	n.d.	1.94167	0.387863
MCF2	MCF.2 cell line derived transforming sequence	0.779	1.361	0.779	n.d.	0.973	0.336018
MAGED1	melanoma antigen family D, 1	4.492	2.498	1.167	n.d.	2.719	1.67348
MAGED2	melanoma antigen family D, 2	9.38	4.69	3.127	n.d.	5.73233	3.2542
MLPH	melanophilin	2.275	3.033	1.517	n.d.	2.275	0.758
MTA1	metastasis associated 1	1.252	1.879	1.879	n.d.	1.67	0.361999
MTHFD1	methylenetetrahydrofolate dehydrogenase (NADP+ dependent) 1, methenyltetrahydrofolate cyclohydrolase, formyltetrahydrofolate synthetase	3.813	0.982	0.982	n.d.	1.92567	1.63448
MCRS1	microspherule protein 1	0.963	1.979	0.963	n.d.	1.30167	0.586588
MAP1A	microtubule-associated protein 1A	5.892	2.488	2.653	n.d.	3.67767	1.91944
MAP1S	microtubule-associated protein 1S	1.443	1.705	0.962	n.d.	1.37	0.376841
MAPT	microtubule-associated protein tau	2.796	2.796	2.796	n.d.	2.796	0
MIB1	mindbomb homolog 1 (Drosophila)	1.587	2.223	0.898	n.d.	1.56933	0.662677
MAP3K4	mitogen-activated protein kinase kinase kinase 4	0.565	0.565	1.162	n.d.	0.764	0.344678
MAP3K6	mitogen-activated protein kinase kinase kinase 6	1.728	1.728	2.419	n.d.	1.95833	0.398949
MAP4K4	mitogen-activated protein kinase kinase kinase kinase 4	1.386	1.386	1.061	n.d.	1.27767	0.187639
MORC2	MORC family CW-type zinc finger 2	1.259	0.9	1.35	n.d.	1.16967	0.237929
MPHOSPH10	M-phase phosphoprotein 10 (U3 small nucleolar ribonucleoprotein)	2.736	2.535	5.07	n.d.	3.447	1.40915
MPHOSPH9	M-phase phosphoprotein 9	1.21	1.613	2.419	n.d.	1.74733	0.615593
MSH6	mutS homolog 6 (E. coli)	0.654	0.981	0.981	n.d.	0.872	0.188794
MYEF2	myelin expression factor 2	1.846	14.168	6.297	n.d.	7.437	6.2396
MLL	myeloid/lymphoid or mixed-lineage leukemia (trithorax homolog, Drosophila)	1.726	0.575	0.345	n.d.	0.882	0.739917
MLL2	myeloid/lymphoid or mixed-lineage leukemia 2	0.524	0.786	0.262	n.d.	0.524	0.262
MYO9A	myosin IXA	0.493	1.315	1.644	n.d.	1.15067	0.592836
MYO9B	myosin IXB	0.905	1.939	2.716	n.d.	1.85333	0.908534
MYO5A	myosin VA (heavy chain 12, myoxin)	25.355	7.837	2.075	n.d.	11.7557	12.1246
MYO5C	myosin VC	1.182	0.98	0.49	n.d.	0.884	0.355848
MYO6	myosin VI	1.391	1.391	1.522	n.d.	1.43467	0.0756329
MYO10	myosin X	1.464	0.418	0.932	n.d.	0.938	0.523026
MYO15A	myosin XVA	0.953	0.502	0.572	n.d.	0.675667	0.242715
MYH7B	myosin, heavy chain 7B, cardiac muscle, beta	0.898	3.593	1.347	n.d.	1.946	1.4439
MYH8	myosin, heavy chain 8, skeletal muscle, perinatal	1.453	1.564	0.67	n.d.	1.229	0.487279
MTMR9	myotubularin related protein 9	3.142	2.357	1.571	n.d.	2.35667	0.7855
NDUFA10	NADH dehydrogenase (ubiquinone) 1 alpha subcomplex, 10, 42kDa	1.223	3.911	1.223	n.d.	2.119	1.55192
NCKIPSD	NCK interacting protein with SH3 domain	3.785	1.893	1.893	n.d.	2.52367	1.09235
NEB	nebulin	0.987	1.128	0.661	n.d.	0.925333	0.239529
NRAP	nebulin-related anchoring protein	1.269	0.779	1.12	n.d.	1.056	0.251191
NF1	neurofibromin 1	1.089	0.778	2.14	n.d.	1.33567	0.713719
NNT	nicotinamide nucleotide transhydrogenase	1.745	1.309	1.309	n.d.	1.45433	0.251725
NOS2	nitric oxide synthase 2, inducible	0.758	1.516	1.895	n.d.	1.38967	0.578932
NARG1	NMDA receptor regulated 1	5.095	1.465	1.432	n.d.	2.664	2.10537
NOP14	NOP14 nucleolar protein homolog (yeast)	0.997	1.508	2.514	n.d.	1.673	0.771843
NCOR2	nuclear receptor co-repressor 2	2.024	1.295	2.837	n.d.	2.052	0.771381
NUP153	nucleoporin 153kDa	0.977	2.28	0.651	n.d.	1.30267	0.861948
NUP205	nucleoporin 205kDa	1.091	0.654	0.436	n.d.	0.727	0.333546
NUP210	nucleoporin 210kDa	0.998	0.499	0.731	n.d.	0.742667	0.249704
NUP214	nucleoporin 214kDa	0.691	2.302	0.46	n.d.	1.151	1.00346
PDS5B	PDS5, regulator of cohesion maintenance, homolog B (S. cerevisiae)	1.613	0.906	0.735	n.d.	1.08467	0.46547
PPL	periplakin	1.136	1.71	0.977	n.d.	1.27433	0.385583
PHF20	PHD finger protein 20	4.319	3.023	3.023	n.d.	3.455	0.748246
PI4KA	phosphatidylinositol 4-kinase, catalytic, alpha	0.641	1.282	0.641	n.d.	0.854667	0.370082
PDE4D	phosphodiesterase 4D, cAMP-specific (phosphodiesterase E3 dunce homolog, Drosophila)	1.246	1.172	1.289	n.d.	1.23567	0.0591805
PFKM	phosphofructokinase, muscle	3.614	2.322	3.614	n.d.	3.18333	0.745937
PIK3R4	phosphoinositide-3-kinase, regulatory subunit 4	2.829	0.65	0.975	n.d.	1.48467	1.17551
PLCB3	phospholipase C, beta 3 (phosphatidylinositol-specific)	0.713	0.713	7.198	n.d.	2.87467	3.74412
PSD2	pleckstrin and Sec7 domain containing 2	2.374	1.179	5.604	n.d.	3.05233	2.28916
PSD3	pleckstrin and Sec7 domain containing 3	15.346	15.346	35.413	n.d.	22.035	11.5857
PLEKHA6	pleckstrin homology domain containing, family A member 6	0.759	0.759	1.897	n.d.	1.13833	0.657025
PHIP	pleckstrin homology domain interacting protein	2.51	0.955	0.491	n.d.	1.31867	1.05749
PHLDB1	pleckstrin homology-like domain, family B, member 1	0.654	2.288	0.994	n.d.	1.312	0.862167
PHLDB2	pleckstrin homology-like domain, family B, member 2	2.79	1.674	2.232	n.d.	2.232	0.558
PPP1R12C	protein phosphatase 1, regulatory (inhibitor) subunit 12C	2.945	3.825	1.175	n.d.	2.64833	1.34968
PPP2R1A	protein phosphatase 2 (formerly 2A), regulatory subunit A, alpha isoform	3.025	1.512	0.756	n.d.	1.76433	1.15535
PPP2R1B	protein phosphatase 2 (formerly 2A), regulatory subunit A, beta isoform	1.301	1.952	1.952	n.d.	1.735	0.375855
PTPRD	protein tyrosine phosphatase, receptor type, D	0.937	0.468	1.162	n.d.	0.855667	0.354077
PPFIA4	protein tyrosine phosphatase, receptor type, f polypeptide (PTPRF), interacting protein (liprin), alpha 4	3.098	0.775	1.162	n.d.	1.67833	1.2446
PTK2B	PTK2B protein tyrosine kinase 2 beta	2.561	1.707	0.854	n.d.	1.70733	0.8535
PPFIBP1	PTPRF interacting protein, binding protein 1 (liprin beta 1)	1.493	1.493	0.916	n.d.	1.30067	0.333131
PDHB	pyruvate dehydrogenase (lipoamide) beta	3.819	5.685	1.421	n.d.	3.64167	2.13752
PKM2	pyruvate kinase, muscle	5.136	0.856	2.568	n.d.	2.85333	2.15422
RAD50	RAD50 homolog (S. cerevisiae)	0.647	3.234	1.76	n.d.	1.88033	1.29769
RANBP2	RAN binding protein 2	2.175	1.712	1.758	n.d.	1.88167	0.255073
RAPGEF2	Rap guanine nucleotide exchange factor (GEF) 2	0.789	1.184	1.184	n.d.	1.05233	0.228053
RAPGEF6	Rap guanine nucleotide exchange factor (GEF) 6	1.326	1.462	2.652	n.d.	1.81333	0.729483
RGN	regucalcin (senescence marker protein-30)	2.948	2.948	2.948	n.d.	2.948	0
RGS3	regulator of G-protein signaling 3	0.718	0.962	1.436	n.d.	1.03867	0.365088
RET	ret proto-oncogene	0.795	2.386	1.988	n.d.	1.723	0.827943
RP1	retinitis pigmentosa 1 (autosomal dominant)	1.056	0.633	0.422	n.d.	0.703667	0.322853
ARHGAP29	Rho GTPase activating protein 29	1.129	0.696	0.696	n.d.	0.840333	0.249993
ARHGEF12	Rho guanine nucleotide exchange factor (GEF) 12	1.431	0.858	0.858	n.d.	1.049	0.330822
ROCK1	Rho-associated, coiled-coil containing protein kinase 1	1.885	1.885	3.456	n.d.	2.40867	0.907017
RGNEF	Rho-guanine nucleotide exchange factor	0.78	0.26	1.388	n.d.	0.809333	0.564572
RPL18	ribosomal protein L18	38.195	5.093	3.82	n.d.	15.7027	19.4893
RPL3	ribosomal protein L3	2.155	2.155	2.155	n.d.	2.155	0
RPS14	ribosomal protein S14	3.035	18.213	9.106	n.d.	10.118	7.63944
RPS15A	ribosomal protein S15a	6.688	33.438	20.063	n.d.	20.063	13.375
RPS16	ribosomal protein S16	3.02	6.072	9.107	n.d.	6.06633	3.0435
RPS6KB1	ribosomal protein S6 kinase, 70kDa, polypeptide 1	7.565	1.679	4.198	n.d.	4.48067	2.95316
RPS6KA5	ribosomal protein S6 kinase, 90kDa, polypeptide 5	1.029	2.057	1.756	n.d.	1.614	0.528506
RBMX	RNA binding motif protein, X-linked	3.183	29.551	13.002	n.d.	15.2453	13.3264
SASH1	SAM and SH3 domain containing 1	2.559	0.731	1.674	n.d.	1.65467	0.914153
SLMAP	sarcolemma associated protein	4.056	3.032	1.011	n.d.	2.69967	1.54946
SAFB2	scaffold attachment factor B2	4.947	2.12	1.413	n.d.	2.82667	1.86998
SEC23IP	SEC23 interacting protein	1.05	0.898	1.742	n.d.	1.23	0.449871
SEMA3C	sema domain, immunoglobulin domain (Ig), short basic domain, secreted, (semaphorin) 3C	1.155	2.888	10.395	n.d.	4.81267	4.91148
SEMA3D	sema domain, immunoglobulin domain (Ig), short basic domain, secreted, (semaphorin) 3D	1.654	4.41	1.654	n.d.	2.57267	1.59118
SEMA3E	sema domain, immunoglobulin domain (Ig), short basic domain, secreted, (semaphorin) 3E	1.649	1.482	3.706	n.d.	2.279	1.23864
SEPT7	septin 7	0.982	28.548	18.667	n.d.	16.0657	13.9659
SEPT8	septin 8	2.981	2.037	2.037	n.d.	2.35167	0.545019
SETDB1	SET domain, bifurcated 1	1.817	0.682	1.813	n.d.	1.43733	0.654141
SHANK2	SH3 and multiple ankyrin repeat domains 2 (SHANK2)	0.826	1.239	1.473	n.d.	1.17933	0.327601
SHROOM3	shroom family member 3	1.613	0.797	1.903	n.d.	1.43767	0.573468
SFXN3	sideroflexin 3	18.212	7.005	2.802	n.d.	9.33967	7.96587
SNRNP200	small nuclear ribonucleoprotein 200kDa (U5)	2.234	2.234	1.625	n.d.	2.031	0.351606
SMG6	Smg-6 homolog, nonsense mediated mRNA decay factor (C. elegans)	1.237	1.856	1.688	n.d.	1.59367	0.320101
SNIP	SNAP25-interacting protein	1.233	3.537	3.93	n.d.	2.9	1.45698
SLC1A2	solute carrier family 1 (glial high affinity glutamate transporter), member 2	1.589	5.596	4.661	n.d.	3.94867	2.09632
SLC3A2	solute carrier family 3 (activators of dibasic and neutral amino acid transport), member 2	2.566	5.988	2.566	n.d.	3.70667	1.97569
SLC8A1	solute carrier family 8 (sodium/calcium exchanger), member 1	1.882	0.459	0.949	n.d.	1.09667	0.722901
SLC8A2	solute carrier family 8 (sodium/calcium exchanger), member 2	0.982	1.349	0.982	n.d.	1.10433	0.211888
SPTBN1	spectrin, beta, non-erythrocytic 1	22.539	19.813	15.632	n.d.	19.328	3.47895
SPTBN4	spectrin, beta, non-erythrocytic 4	1.555	1.555	0.517	n.d.	1.209	0.59929
SPEN	spen homolog, transcriptional regulator (Drosophila)	0.382	1.02	0.51	n.d.	0.637333	0.337522
SPAG9	sperm associated antigen 9	0.687	1.031	1.375	n.d.	1.031	0.344
SSFA2	sperm specific antigen 2	2.54	1.089	0.726	n.d.	1.45167	0.959841
SPIRE1	spire homolog 1 (Drosophila)	1.658	4.269	2.846	n.d.	2.92433	1.30726
SF3B1	splicing factor 3b, subunit 1, 155kDa	2.312	1.706	4.594	n.d.	2.87067	1.5229
SFRS8	splicing factor, arginine/serine-rich 8 (suppressor-of-white-apricot homolog, Drosophila)	2.675	2.675	1.217	n.d.	2.189	0.841777
SPTY2D1	SPT2, Suppressor of Ty, domain containing 1 (S. cerevisiae)	2.669	4.671	1.335	n.d.	2.89167	1.67911
ST6GALNAC1	ST6 (alpha-N-acetyl-neuraminyl-2,3-beta-galactosyl-1,3)-N-acetylgalactosaminide alpha-2,6-sialyltransferase 1	1.642	3.284	4.926	n.d.	3.284	1.642
STAG1	stromal antigen 1	1.03	0.687	0.687	n.d.	0.801333	0.198031
SMC1A	structural maintenance of chromosomes 1A	1.893	2.859	1.39	n.d.	2.04733	0.746562
SMC3	structural maintenance of chromosomes 3	0.873	2.113	0.873	n.d.	1.28633	0.715914
SMC4	structural maintenance of chromosomes 4	1.016	1.354	0.677	n.d.	1.01567	0.3385
SMC6	structural maintenance of chromosomes 6	2.466	2.466	2.466	n.d.	2.466	0
SULF2	sulfatase 2	0.984	1.37	8.36	n.d.	3.57133	4.1516
SMARCA4	SWI/SNF related, matrix associated, actin dependent regulator of chromatin, subfamily a, member 4	0.823	1.919	1.14	n.d.	1.294	0.563996
SMARCC1	SWI/SNF related, matrix associated, actin dependent regulator of chromatin, subfamily c, member 1	1.244	2.073	1.658	n.d.	1.65833	0.4145
SYCP1	synaptonemal complex protein 1	1.209	1.287	0.832	n.d.	1.10933	0.243324
SYNPO	synaptopodin	1.679	0.56	4.478	n.d.	2.239	2.01814
SNAP91	synaptosomal-associated protein, 91kDa homolog (mouse)	2.183	0.546	1.686	n.d.	1.47167	0.839283
SYT1	synaptotagmin I	35.595	10.469	6.281	n.d.	17.4483	15.8544
SYT5	synaptotagmin V	8.062	3.455	3.455	n.d.	4.99067	2.65985
SYTL2	synaptotagmin-like 2	2.878	2.398	1.564	n.d.	2.28	0.6649
STX16	syntaxin 16	2.72	2.72	2.72	n.d.	2.72	0
STXBP1	syntaxin binding protein 1	2.943	13.741	4.405	n.d.	7.02967	5.85797
SNTB1	syntrophin, beta 1 (dystrophin-associated protein A1, 59kDa, basic component 1)	1.71	3.42	2.565	n.d.	2.565	0.855
TLN2	talin 2	1.063	0.97	1.779	n.d.	1.27067	0.442679
TAOK1	TAO kinase 1	1.287	3.004	1.717	n.d.	2.00267	0.893435
TARDBP	TAR DNA binding protein	4.45	4.45	2.225	n.d.	3.70833	1.2846
TBC1D4	TBC1 domain family, member 4	2.265	2.127	4.16	n.d.	2.85067	1.13601
TNC	tenascin C	0.659	0.22	0.632	n.d.	0.503667	0.246033
TTC28	tetratricopeptide repeat domain 28	1.648	0.813	0.606	n.d.	1.02233	0.55164
TTC3	tetratricopeptide repeat domain 3	1.304	1.947	2.27	n.d.	1.84033	0.491754
TG	thyroglobulin	0.321	0.482	0.321	n.d.	0.374667	0.0929534
TRIP12	thyroid hormone receptor interactor 12	0.663	2.322	0.442	n.d.	1.14233	1.02758
TRAP1	TNF receptor-associated protein 1	3.104	1.241	1.862	n.d.	2.069	0.948593
TOPBP1	topoisomerase (DNA) II binding protein 1	1.374	0.849	2.748	n.d.	1.657	0.980621
TLK1	tousled-like kinase 1	1.147	1.147	2.141	n.d.	1.47833	0.573886
TACC3	transforming, acidic coiled-coil containing protein 3	2.453	2.826	1.636	n.d.	2.305	0.608649
TCHP	trichoplein, keratin filament binding	4.464	4.782	4.782	n.d.	4.676	0.183597
TSPYL1	TSPY-like 1	3.471	3.471	3.471	n.d.	3.471	0
TP53BP1	tumor protein p53 binding protein 1	1.17	1.195	2.575	n.d.	1.64667	0.804057
YWHAZ	tyrosine 3-monooxygenase/tryptophan 5-monooxygenase activation protein, zeta polypeptide	14.324	16.131	3.581	n.d.	11.3453	6.78454
USP19	ubiquitin specific peptidase 19	0.657	0.985	1.004	n.d.	0.882	0.195087
UHRF2	ubiquitin-like with PHD and ring finger domains 2	3.101	1.091	2.182	n.d.	2.12467	1.00623
UPF2	UPF2 regulator of nonsense transcripts homolog (yeast)	1.008	1.681	1.008	n.d.	1.23233	0.388557
UPF3B	UPF3 regulator of nonsense transcripts homolog B (yeast)	3.156	3.606	1.747	n.d.	2.83633	0.969851
USH2A	Usher syndrome 2A (autosomal recessive, mild)	0.43	0.602	0.602	n.d.	0.544667	0.0993042
VAV3	vav 3 guanine nucleotide exchange factor	1.009	1.472	1.513	n.d.	1.33133	0.279901
WDFY3	WD repeat and FYVE domain containing 3	0.252	0.756	0.252	n.d.	0.42	0.290985
WRN	Werner syndrome	2.198	2.512	1.57	n.d.	2.09333	0.479643
WWC2	WW and C2 domain containing 2	2.679	1.794	0.374	n.d.	1.61567	1.1628
ZC3H13	zinc finger CCCH-type containing 13	0.734	0.245	2.034	n.d.	1.00433	0.92463
ZNF598	zinc finger protein 598	1.072	1.072	1.072	n.d.	1.072	0
ZNF638	zinc finger protein 638	0.952	1.19	0.912	n.d.	1.018	0.150293
ZFC3H1	zinc finger, C3H1-type containing	0.795	0.53	1.761	n.d.	1.02867	0.647912

## Sheet: TLCN-independent
Symbol	Gene name	Abundance index 1	Abundance index 2	Abundance index 3	Abundance index KO	Average abundance index	Error (SD)
AKAP9	A kinase (PRKA) anchor protein (yotiao) 9	1.258	2.173	1.715	2.89	2.009	0.696059
AKAP13	A kinase (PRKA) anchor protein 13	1.102	0.63	0.983	0.325	0.76	0.352523
ACACB	acetyl-Coenzyme A carboxylase beta	0.719	1.259	3.057	0.719	1.4385	1.10862
ACP6	acid phosphatase 6, lysophosphatidic	2.331	16.687	11.125	8.344	9.62175	5.97119
ACTC1	actin, alpha, cardiac muscle 1	87.951	89.139	41.598	52.295	67.7458	24.4155
ACTB	actin, beta	117.639	121.203	62.071	59.413	90.0815	33.9269
ACTG1	actin, gamma 1	86.626	63.554	44.728	60.443	63.8377	17.2829
ACTN1	actinin, alpha 1	1.929	8.197	2.411	2.893	3.8575	2.91965
ACTN4	actinin, alpha 4	1.898	4.742	2.845	1.423	2.727	1.46763
AP2B1	adaptor-related protein complex 2, beta 1 subunit	1.896	9.479	2.37	0.948	3.67325	3.91539
ADD1	adducin 1 (alpha)	2.467	14.801	9.867	2.843	7.4945	5.94211
ADD2	adducin 2 (beta)	1.85	12.312	4.309	2.554	5.25625	4.81614
APC2	adenomatosis polyposis coli 2	2.649	0.815	1.223	0.815	1.3755	0.870513
APC	adenomatous polyposis coli	1.436	0.639	2.553	1.794	1.6055	0.795014
AHNAK	AHNAK nucleoprotein	3.471	5.702	3.453	0.413	3.25975	2.17183
ALB	albumin	8.476	12.008	10.241	4.123	8.712	3.38211
ALDOA	aldolase A, fructose-bisphosphate	10.047	8.791	13.815	1.256	8.47725	5.26626
A2M	alpha-2-macroglobulin	0.603	0.905	0.604	1.81	0.9805	0.570973
ALK	anaplastic lymphoma receptor tyrosine kinase	0.282	0.565	0.565	0.282	0.4235	0.16339
ANK2	ankyrin 2, neuronal	5.631	4.252	2.201	0.87	3.2385	2.1164
ANKRD11	ankyrin repeat domain 11	0.499	0.333	0.499	0.503	0.4585	0.0836879
MKI67	antigen identified by monoclonal antibody Ki-67	1.38	2.3	1.419	0.284	1.34575	0.825519
APOA4	apolipoprotein A-IV	1.118	3.045	2.244	1.118	1.88125	0.940036
APOB	apolipoprotein B (including Ag(x) antigen)	1.019	0.904	1.019	0.227	0.79225	0.380713
APOE	apolipoprotein E	7.524	11.139	15.316	4.515	9.6235	4.66212
AATF	apoptosis antagonizing transcription factor	5.999	20.996	5.999	2.229	8.80575	8.31888
ACIN1	apoptotic chromatin condensation inducer 1	0.662	8.181	0.993	1.271	2.77675	3.61142
AGAP2	ArfGAP with GTPase domain, ankyrin repeat and PH domain 2	1.996	0.917	0.917	0.917	1.18675	0.5395
ASPM	asp (abnormal spindle) homolog, microcephaly associated (Drosophila)	1.584	1.358	0.528	0.352	0.9555	0.606626
ATR	ataxia telangiectasia and Rad3 related	0.988	1.483	1.483	1.008	1.2405	0.280134
ATM	ataxia telangiectasia mutated	0.988	0.988	0.847	0.282	0.77625	0.336137
ATP5A1	ATP synthase, H+ transporting, mitochondrial F1 complex, alpha subunit 1, cardiac muscle	7.517	29.232	25.056	20.045	20.4625	9.41213
ATP5B	ATP synthase, H+ transporting, mitochondrial F1 complex, beta polypeptide	4.412	35.295	19.538	21.177	20.1055	12.629
ATP5O	ATP synthase, H+ transporting, mitochondrial F1 complex, O subunit	29.889	23.484	8.54	8.54	17.6133	10.7983
ATAD3A	ATPase family, AAA domain containing 3A	1.494	2.241	1.722	0.747	1.551	0.620485
ATP2A2	ATPase, Ca++ transporting, cardiac muscle, slow twitch 2	0.893	4.045	0.893	0.893	1.681	1.576
ATP2B4	ATPase, Ca++ transporting, plasma membrane 4	4.471	2.932	2.608	0.745	2.689	1.52974
ATP1B1	ATPase, Na+/K+ transporting, beta 1 polypeptide	6.273	30.904	14.047	3.708	13.733	12.2623
ABCB4	ATP-binding cassette, sub-family B (MDR/TAP), member 4	1.775	2.13	2.485	0.71	1.775	0.766888
BTF3	basic transcription factor 3	8.475	22.6	11.3	2.825	11.3	8.31657
BSN	bassoon (presynaptic cytomatrix protein)	0.594	1.783	0.832	0.713	0.9805	0.543751
BAT2D1	BAT2 domain containing 1	0.642	1.485	1.485	1.594	1.3015	0.442659
BZRAP1	benzodiazapine receptor (peripheral) associated protein 1	1.789	0.816	0.511	0.511	0.90675	0.605485
BICD1	bicaudal D homolog 1 (Drosophila)	4.016	4.819	2.41	3.35	3.64875	1.02113
BAI1	brain-specific angiogenesis inhibitor 1	3.682	3.682	3.399	0.566	2.83225	1.51671
BAI2	brain-specific angiogenesis inhibitor 2	7.786	0.966	0.865	0.966	2.64575	3.42716
BRCA2	breast cancer 2, early onset	0.933	1.466	0.4	1.127	0.9815	0.445872
BPTF	bromodomain PHD finger transcription factor	1.488	0.771	1.339	0.595	1.04825	0.432134
CELSR2	cadherin, EGF LAG seven-pass G-type receptor 2 (flamingo homolog, Drosophila)	0.31	0.311	0.621	0.62	0.4655	0.17898
CDH23	cadherin-like 23	0.414	1.228	1.228	0.409	0.81975	0.471411
CACNA1B	calcium channel, voltage-dependent, N type, alpha 1B subunit	0.719	1.931	0.579	0.386	0.90375	0.698308
CAMSAP1L1	calmodulin regulated spectrin-associated protein 1-like 1	1.194	1.119	2.611	2.166	1.7725	0.734767
CAPZB	capping protein (actin filament) muscle Z-line, beta	4.843	9.686	8.072	6.458	7.26475	2.08405
CMYA5	cardiomyopathy associated 5	0.603	1.447	0.844	0.482	0.844	0.429237
CDC42BPB	CDC42 binding protein kinase beta (DMPK-like)	3.305	1.017	1.78	0.508	1.6525	1.21939
CCPG1	cell cycle progression 1	5.768	2.307	1.556	1.154	2.69625	2.10284
CENPE	centromere protein E, 312kDa	1.562	3.646	1.562	0.667	1.85925	1.26368
CENPF	centromere protein F, 350/400ka (mitosin)	0.434	0.579	1.406	0.579	0.7495	0.442972
CEP110	centrosomal protein 110kDa	2.053	1.214	1.12	0.728	1.27875	0.557429
CEP290	centrosomal protein 290kDa	2.662	2.419	3.727	1.065	2.46825	1.09446
CEP350	centrosomal protein 350kDa	1.602	0.915	0.686	0.915	1.0295	0.39664
CHD1	chromodomain helicase DNA binding protein 1	1.264	2.711	1.012	0.506	1.37325	0.945892
CHD4	chromodomain helicase DNA binding protein 4	1.825	2.476	0.456	1.439	1.549	0.845035
C10ORF18	chromosome 10 open reading frame 18	0.934	1.421	4.607	0.94	1.9755	1.76911
C12ORF51	chromosome 12 open reading frame 51(E3 ubiquitin ligase)	5.185	4.833	2.148	0.43	3.149	2.26393
CROCC	ciliary rootlet coiled-coil, rootletin	1.319	1.978	1.944	0.959	1.55	0.497012
CGN	cingulin	4.607	1.065	1.878	1.058	2.152	1.68132
CIT	citron (rho-interacting, serine/threonine kinase 21)	0.811	1.32	1.69	0.845	1.1665	0.419268
CLTC	clathrin, heavy chain (Hc)	8.018	6.693	5.663	2.059	5.60825	2.55498
CSTF3	cleavage stimulation factor, 3' pre-RNA, subunit 3, 77kDa	1.2	2.4	1.2	1.8	1.65	0.574456
F2	coagulation factor II (thrombin)	5.418	3.612	1.395	7.224	4.41225	2.4941
F5	coagulation factor V (proaccelerin, labile factor)	2.214	1.409	0.403	0.403	1.10725	0.877095
COPB1	coatomer protein complex, subunit beta 1	0.924	6.931	0.924	0.924	2.42575	3.0035
CCDC112	coiled-coil domain containing 112	1.638	3.276	8.162	1.638	3.6785	3.08713
CCDC88A	coiled-coil domain containing 88A	2.1	2.815	2.111	0.704	1.9325	0.884673
CCDC88B	coiled-coil domain containing 88B	1.165	3.496	0.597	0.896	1.5385	1.32546
COL1A1	collagen, type I, alpha 1	2.767	2.878	1.079	1.079	1.95075	1.00763
COL25A1	collagen, type XXV, alpha 1	3.801	1.52	7.602	2.28	3.80075	2.7058
CRTC2	CREB regulated transcription coactivator 2	2.721	1.361	1.361	1.361	1.701	0.68
CARS	cysteinyl-tRNA synthetase	1.784	2.012	1.571	1.161	1.632	0.36197
CMAS	cytidine monophosphate N-acetylneuraminic acid synthetase	3.081	4.11	4.11	1.028	3.08225	1.45287
CYFIP2	cytoplasmic FMR1 interacting protein 2	1.017	2.033	0.678	1.017	1.18625	0.586684
CLASP2	cytoplasmic linker associated protein 2	1.139	1.765	0.897	0.706	1.12675	0.460915
CKAP4	cytoskeleton-associated protein 4	2.855	18.04	4.706	13.334	9.73375	7.17754
SPECC1	cytospin B	1.263	3.887	2.332	1.555	2.25925	1.17521
DACH2	dachshund homolog 2 (Drosophila)	1.824	1.824	1.824	2.737	2.05225	0.4565
DBF4	DBF4 homolog (S. cerevisiae)	1.998	1.998	3.995	1.332	2.33075	1.15306
DDX10	DEAD (Asp-Glu-Ala-Asp) box polypeptide 10	1.46	1.167	1.34	1.46	1.35675	0.138572
DDX17	DEAD (Asp-Glu-Ala-Asp) box polypeptide 17	5.464	13.694	9.586	4.098	8.2105	4.33654
DDX18	DEAD (Asp-Glu-Ala-Asp) box polypeptide 18	2.011	1.341	10.937	2.011	4.075	4.58556
DDX21	DEAD (Asp-Glu-Ala-Asp) box polypeptide 21	1.681	4.246	2.802	1.592	2.58025	1.23951
DDX46	DEAD (Asp-Glu-Ala-Asp) box polypeptide 46	1.279	1.279	1.426	1.26	1.311	0.0771881
DDX5	DEAD (Asp-Glu-Ala-Asp) box polypeptide 5	36.516	35.8	20.764	13.604	26.671	11.3417
DHX9	DEAH (Asp-Glu-Ala-His) box polypeptide 9	10.28	6.953	7.295	6.3	7.707	1.7643
DOCK11	dedicator of cytokinesis 11	1.664	1.86	0.832	0.624	1.245	0.608275
DOCK7	dedicator of cytokinesis 7	0.625	0.822	1.782	1.803	1.258	0.622464
DOCK9	dedicator of cytokinesis 9	0.615	1.044	0.626	0.453	0.6845	0.252379
DSP	desmoplakin	0.596	0.895	0.758	0.569	0.7045	0.15197
DLST	dihydrolipoamide S-succinyltransferase (E2 component of 2-oxo-glutarate complex)	2.027	3.04	3.04	3.04	2.78675	0.5065
DPYSL3	dihydropyrimidinase-like 3	5.615	10.428	3.208	1.604	5.21375	3.8472
DCDC5	doublecortin domain containing 5	9.594	12.678	9.937	2.056	8.56625	4.5543
DCLK1	doublecortin-like kinase 1	2.951	6.492	1.684	1.18	3.07675	2.39563
DBN1	drebrin 1	5.965	8.974	3.205	1.282	4.8565	3.35097
DNM1L	dynamin 1-like	6.241	1.274	3.714	1.857	3.2715	2.23641
DNAH1	dynein, axonemal, heavy chain 1	3.826	0.806	0.64	0.302	1.3935	1.63517
DNAH10	dynein, axonemal, heavy chain 10	1.971	2.44	1.032	0.282	1.43125	0.964207
DNAH5	dynein, axonemal, heavy chain 5	1.411	2.917	1.037	0.376	1.43525	1.07654
LOC200383	dynein, axonemal, heavy chain 6	1.095	1.749	0.72	0.438	1.0005	0.566942
DNAH9	dynein, axonemal, heavy chain 9	1.452	0.968	1.356	0.668	1.111	0.361941
DYNC1H1	dynein, cytoplasmic 1, heavy chain 1	8.509	1.604	1.604	0.281	2.9995	3.72557
DYNC2H1	dynein, cytoplasmic 2, heavy chain 1	1.815	1.614	0.471	0.471	1.09275	0.722609
DST	dystonin	2.756	3.619	3.125	0.776	2.569	1.24652
DTNA	dystrobrevin, alpha	1.274	1.179	1.768	1.179	1.35	0.282242
DMD	dystrophin	1.955	0.935	1.053	0.584	1.13175	0.583861
EEA1	early endosome antigen 1	2.16	5.245	4.32	0.926	3.16275	1.97345
EHBP1	EH domain binding protein 1	0.732	1.461	0.731	1.096	1.005	0.3492
ELAVL1	ELAV (embryonic lethal, abnormal vision, Drosophila)-like 1 (Hu antigen R)	6.898	19.316	18.067	9.658	13.4848	6.13813
ELAVL3	ELAV (embryonic lethal, abnormal vision, Drosophila)-like 3 (Hu antigen C)	8.295	11.334	16.371	6.636	10.659	4.27612
ERC1	ELKS/RAB6-interacting/CAST family member 1	1.339	3.598	3.436	2.141	2.6285	1.07896
ERC2	ELKS/RAB6-interacting/CAST family member 2	2.596	3.023	0.864	1.731	2.0535	0.957976
EFTUD2	elongation factor Tu GTP binding domain containing 2	1.36	2.266	1.813	0.906	1.58625	0.585208
EPPK1	epiplakin 1	0.412	0.962	0.619	0.344	0.58425	0.277665
EPB41L4B	erythrocyte membrane protein band 4.1 like 4B	1.612	1.074	1.612	2.686	1.746	0.676041
EEF1A1	eukaryotic translation elongation factor 1 alpha 1	22.77	37.619	18.852	2.97	20.5527	14.2387
EIF2S1	eukaryotic translation initiation factor 2, subunit 1 alpha, 35kDa	4.122	31.599	27.478	8.243	17.8605	13.6929
EIF2S2	eukaryotic translation initiation factor 2, subunit 2 beta, 38kDa	2.602	19.514	19.514	3.903	11.3832	9.40359
EIF2S3	eukaryotic translation initiation factor 2, subunit 3 gamma, 52kDa	5.81	8.715	16.462	3.873	8.715	5.53474
EIF2C2	eukaryotic translation initiation factor 2C, 2	1.756	2.342	1.171	1.171	1.61	0.56053
EIF3A	eukaryotic translation initiation factor 3, subunit A	3.388	3.4	1.232	0.971	2.24775	1.32787
EIF4A3	eukaryotic translation initiation factor 4A, isoform 3	6.366	11.671	19.098	5.305	10.61	6.30678
ESPL1	extra spindle pole bodies homolog 1 (S. cerevisiae)	0.629	0.629	0.419	0.21	0.47175	0.200625
FCHSD2	FCH and double SH3 domains 2	1.81	1.706	1.207	1.137	1.465	0.342176
FER	fer (fps/fes related) tyrosine kinase	2.208	8.567	3.259	8.567	5.65025	3.39519
FLT4	fms-related tyrosine kinase 4	1.934	0.645	1.934	0.967	1.37	0.664386
FRY	furry homolog (Drosophila)	2.628	3.941	2.139	2.674	2.8455	0.769411
GCN1L1	GCN1 general control of amino-acid synthesis 1-like 1 (yeast)	1.183	1.014	1.183	1.258	1.1595	0.103242
GEMIN5	gem (nuclear organelle) associated protein 5	3.546	0.633	0.591	0.296	1.2665	1.52705
GTF3C5	general transcription factor IIIC, polypeptide 5, 63kDa	2.462	1.641	6.565	2.462	3.2825	2.22229
GFAP	glial fibrillary acidic protein	21.018	64.055	61.053	31.027	44.2883	21.5186
QSER1	glutamine and serine rich 1	1.123	0.749	0.749	0.749	0.8425	0.187
EPRS	glutamyl-prolyl-tRNA synthetase	0.892	3.74	0.892	6.554	3.0195	2.71197
GAPDH	glyceraldehyde-3-phosphate dehydrogenase	12.467	31.86	16.623	16.623	19.3933	8.53896
GOLGA4	golgi autoantigen, golgin subfamily a, 4	2.871	2.703	2.51	1.436	2.38	0.646386
GOLIM4	golgi integral membrane protein 4	2.5	1.952	2.603	1.301	2.089	0.598005
GOLGB1	golgin B1, golgi integral membrane protein	2.588	1.91	1.09	0.409	1.49925	0.950478
G3BP2	GTPase activating protein (SH3 domain) binding protein 2	4.534	4.617	4.534	1.813	3.8745	1.37489
H2AFX	H2A histone family, member X	13.208	69.344	59.437	42.927	46.229	24.5631
HSPA1A	heat shock 70kDa protein 1A	6.346	5.684	4.98	2.846	4.964	1.51817
HSPA5	heat shock 70kDa protein 5 (glucose-regulated protein, 78kDa)	2.757	7.583	8.961	6.204	6.37625	2.66244
HSPA8	heat shock 70kDa protein 8	19.7	35.17	21.805	13.378	22.5133	9.16628
HSPA9	heat shock 70kDa protein 9 (mortalin)	1.355	6.096	3.389	2.032	3.218	2.09678
HSP90AA1	heat shock protein 90kDa alpha (cytosolic), class A member 1	13.789	3.522	6.05	5.283	7.161	4.54364
HSP90AB1	heat shock protein 90kDa alpha (cytosolic), class B member 1	11.361	4.185	13.144	4.781	8.36775	4.55091
HERC1	hect (homologous to the E6-AP (UBE3A) carboxyl terminus) domain and RCC1 (CHC1)-like domain (RLD) 1	4.738	0.649	1.576	0.371	1.8335	2.00369
HERC2	hect domain and RLD 2	0.462	1.404	1.142	0.277	0.82125	0.537819
HECTD1	HECT domain containing 1	9.234	38.271	9.234	1.368	14.5268	16.258
HUWE1	HECT, UBA and WWE domain containing 1	1.13	0.462	2.271	0.632	1.12375	0.81567
HBA2	hemoglobin, alpha 2	85.854	56.135	29.719	6.604	44.578	34.1569
HBE1	hemoglobin, epsilon 1	12.344	10.004	15.006	3.086	10.11	5.10912
HNRNPA0	heterogeneous nuclear ribonucleoprotein A0	8.143	37.458	22.801	4.886	18.322	14.9486
HNRNPA1	heterogeneous nuclear ribonucleoprotein A1	1.723	69.95	53.92	16.03	35.4057	31.8645
HNRNPA2B1	heterogeneous nuclear ribonucleoprotein A2/B1	6.935	65.187	54.092	23.578	37.448	26.8942
HNRNPC	heterogeneous nuclear ribonucleoprotein C (C1/C2)	24.68	30.487	53.715	23.228	33.0275	14.1438
HNRNPD	heterogeneous nuclear ribonucleoprotein D (AU-rich element RNA binding protein 1, 37kDa)	5.103	14.276	10.207	9.747	9.83325	3.75324
HNRNPH2	heterogeneous nuclear ribonucleoprotein H2 (H')	8.07	6.053	6.053	4.035	6.05275	1.64728
HNRNPK	heterogeneous nuclear ribonucleoprotein K	6.824	29.262	30.237	8.779	18.7755	12.703
HNRNPL	heterogeneous nuclear ribonucleoprotein L	3.088	10.063	14.708	9.289	9.287	4.77553
HNRPLL	heterogeneous nuclear ribonucleoprotein L-like	1.369	1.557	2.83	5.054	2.7025	1.69668
HNRNPM	heterogeneous nuclear ribonucleoprotein M	17.081	20.745	23.08	18.301	19.8017	2.66404
HNRNPR	heterogeneous nuclear ribonucleoprotein R	4.404	11.847	8.43	2.108	6.69725	4.31442
HNRNPU	heterogeneous nuclear ribonucleoprotein U (scaffold attachment factor A)	14.896	18.598	14.653	11.272	14.8547	2.99391
HNRNPUL2	heterogeneous nuclear ribonucleoprotein U-like 2	7.591	10.518	9.927	7.007	8.76075	1.72163
HMG1L1	high-mobility group box 1-like 1	7.989	23.939	15.978	19.972	16.9695	6.81228
HIST1H2AE	histone cluster 1, H2ae	30.692	88.665	78.434	34.102	57.9733	29.8593
HIST1H2BA	histone cluster 1, H2ba	14.119	52.47	41.976	42.358	37.7308	16.4742
HIST1H2BD	histone cluster 1, H2bd	13.238	64.581	76.119	46.333	50.0677	27.445
HIST1H4A	histone cluster 1, H4a	26.392	52.784	52.784	43.987	43.9868	12.4413
BAT2	HLA-B associated transcript 2	2.395	1.044	0.653	1.515	1.40175	0.750107
HIVEP2	human immunodeficiency virus type I enhancer binding protein 2	1.303	3.12	1.303	0.558	1.571	1.09075
HTT	huntingtin	0.717	1.29	0.86	0.43	0.82425	0.3583
HIP1	huntingtin interacting protein 1	2.913	2.185	0.979	0.979	1.764	0.95392
IPO4	importin 4	2.968	1.657	0.829	4.364	2.4545	1.54792
IMMT	inner membrane protein, mitochondrial (mitofilin)	16.201	19.785	7.201	3.6	11.6968	7.56036
ITPR1	inositol 1,4,5-triphosphate receptor, type 1	6.31	3.474	3.316	0.632	3.433	2.31935
IPMK	inositol polyphosphate multikinase	2.237	4.475	3.356	2.237	3.07625	1.07136
ILF2	interleukin enhancer binding factor 2, 45kDa	6.93	10.395	6.93	4.62	7.21875	2.38109
ILF3	interleukin enhancer binding factor 3, 90kDa	2.074	7.131	5.092	3.056	4.33825	2.24637
INA	internexin neuronal intermediate filament protein, alpha	6.26	42.302	49.502	12.601	27.6662	21.418
ITSN1	intersectin 1 (SH3 domain protein)	2.194	1.829	0.731	0.768	1.3805	0.743851
IQCE	IQ motif containing E	4.113	1.763	1.763	0.588	2.05675	1.47851
KALRN	kalirin, RhoGEF kinase	0.519	0.753	0.438	0.301	0.50275	0.189547
KRT1	keratin 1	15.973	16.734	15.973	6.085	13.6913	5.08351
KRT10	keratin 10	18.55	6.895	11.205	4.309	10.2397	6.22771
KRT2	keratin 2	2.098	4.896	6.994	4.196	4.546	2.01911
KRT4	keratin 4	4.469	6.704	8.938	5.586	6.42425	1.90813
KRT5	keratin 5	2.419	5.644	11.289	4.032	5.846	3.86014
KRT6A	keratin 6A	6.69	6.69	5.865	4.189	5.8585	1.17899
KRT72	keratin 72	8.732	9.605	6.112	2.619	6.767	3.13849
KRT75	keratin 75	5.836	5.003	5.836	3.335	5.0025	1.17898
KRT78	keratin 78	7.54	8.7	12.18	2.9	7.83	3.83268
KRT8	keratin 8	6.574	4.591	5.635	11.269	7.01725	2.94795
KHDRBS1	KH domain containing, RNA binding, signal transduction associated 1	5.138	11.552	8.24	11.334	9.066	3.0241
KHDRBS3	KH domain containing, RNA binding, signal transduction associated 3	6.146	6.146	3.865	5.147	5.326	1.08188
KIAA1199	KIAA1199	0.775	2.588	2.326	1.294	1.74575	0.85489
KTN1	kinectin 1 (kinesin receptor)	7.184	3.917	3.592	3.243	4.484	1.82092
KIF13A	kinesin family member 13A	1.773	1.347	1.266	0.76	1.2865	0.415518
KIF15	kinesin family member 15	1.861	4.032	1.861	0.931	2.17125	1.31569
KIF1A	kinesin family member 1A	1.552	0.517	2.587	0.517	1.29325	0.990937
KIF21B	kinesin family member 21B	0.798	0.798	1.862	0.798	1.064	0.532
KIF3B	kinesin family member 3B	7.606	2.34	5.266	2.931	4.53575	2.40529
LTF	lactotransferrin	1.253	1.88	1.253	1.88	1.5665	0.361999
LMNB1	lamin B1	2.239	17.907	19.399	21.606	15.2878	8.83087
LAMA3	laminin, alpha 3	2.045	0.524	0.325	0.779	0.91825	0.773808
LRRC59	leucine rich repeat containing 59	14.151	4.245	4.245	2.83	6.36775	5.23153
LUZP1	leucine zipper protein 1	2.107	3.319	6.638	2.107	3.54275	2.14114
LRRK1	leucine-rich repeat kinase 1	1.194	0.463	0.463	0.463	0.64575	0.3655
LRMP	lymphoid-restricted membrane protein	6.653	2.489	4.99	3.303	4.35875	1.85046
LOXL2	lysyl oxidase-like 2	1.805	3.008	1.203	0.602	1.6545	1.02733
MFHAS1	malignant fibrous histiocytoma amplified sequence 1	1.276	1.366	0.455	0.911	1.002	0.414352
MAP7D3	MAP7 domain containing 3	1.833	4.677	2.75	1.039	2.57475	1.56619
MATR3	matrin 3	8.408	19.97	13.571	10.843	13.198	4.98295
MGA	MAX gene associated	0.604	1.164	0.388	0.453	0.65225	0.352961
MDN1	MDN1, midasin homolog (yeast)	1.65	1.493	1.886	0.314	1.33575	0.700054
MNS1	meiosis-specific nuclear structural 1	1.659	7.464	9.952	1.659	5.1835	4.19458
MIA3	melanoma inhibitory activity family, member 3	0.828	2.1	0.828	0.467	1.05575	0.716665
MAGI1	membrane associated guanylate kinase, WW and PDZ domain containing 1	1.949	2.151	6.237	1.229	2.8915	2.26517
MICALL2	MICAL-like 2	7.8	5.752	3.671	1.873	4.774	2.56551
MACF1	microtubule-actin crosslinking factor 1	1.612	1.573	2.451	0.394	1.5075	0.845633
MAP1B	microtubule-associated protein 1B	3.299	6.446	11.234	0.368	5.33675	4.64933
MAP2	microtubule-associated protein 2	23.679	11.285	15.548	2.028	13.135	9.01455
MAP4	microtubule-associated protein 4	19.698	7.563	14.021	1.634	10.729	7.83205
MAP6	microtubule-associated protein 6	17.574	17.574	19.125	4.134	14.6018	7.0167
MAPK7	mitogen-activated protein kinase 7	1.232	1.232	1.812	1.13	1.3515	0.310743
MYCBP2	MYC binding protein 2	1.323	0.756	1.418	0.284	0.94525	0.528915
MYT1	myelin transcription factor 1	4.154	3.449	2.918	2.501	3.2555	0.713657
MYT1L	myelin transcription factor 1-like	3.699	2.601	0.74	2.219	2.31475	1.22299
MLLT4	myeloid/lymphoid or mixed-lineage leukemia (trithorax homolog, Drosophila); translocated to, 4	5.411	3.374	8.435	4.058	5.3195	2.24285
MLL3	myeloid/lymphoid or mixed-lineage leukemia 3	1.694	0.365	0.73	0.274	0.76575	0.649447
MYO1F	myosin IF	10.261	4.377	3.947	1.191	4.944	3.81536
MYO1G	myosin IG	4.394	2.538	3.515	1.758	3.05125	1.14804
MPRIP	myosin phosphatase Rho interacting protein	0.499	3.485	0.992	2.585	1.89025	1.38664
MYO18A	myosin XVIIIA	6.036	7.615	4.351	2.176	5.0445	2.33094
MYO18B	myosin XVIIIB	1.218	1.392	1.044	0.502	1.039	0.38516
MYH10	myosin, heavy chain 10, non-muscle	18.916	20.438	11.089	14.779	16.3055	4.22036
MYH11	myosin, heavy chain 11, smooth muscle	7.017	10.486	7.362	5.921	7.6965	1.95851
MYH13	myosin, heavy chain 13, skeletal muscle	0.445	4.005	3.489	0.668	2.15175	1.85628
MYH14	myosin, heavy chain 14	3.717	5.248	2.843	4.81	4.1545	1.0858
MYH4	myosin, heavy chain 4, skeletal muscle	0.447	0.67	0.67	0.447	0.5585	0.128749
MYH6	myosin, heavy chain 6, cardiac muscle, alpha	1.783	2.006	2.006	0.669	1.616	0.640026
MYH9	myosin, heavy chain 9, non-muscle	7.709	2.57	5.796	2.57	4.66125	2.53792
NAGLU	N-acetylglucosaminidase, alpha-	2.404	4.809	2.404	1.202	2.70475	1.51295
NAT10	N-acetyltransferase 10 (GCN5-related)	0.86	0.997	1.443	0.43	0.9325	0.417346
NACA	nascent polypeptide-associated complex alpha subunit	4.74	10.691	12.829	0.903	7.29075	5.46332
NES	nestin	2.306	6.258	2.888	3.332	3.696	1.75891
NSF	N-ethylmaleimide-sensitive factor	6.616	8.42	3.007	1.203	4.8115	3.29419
NBEA	neurobeachin	3.119	0.614	0.307	0.461	1.12525	1.33506
NEFH	neurofilament, heavy polypeptide	1.731	4.939	4.759	0.988	3.10425	2.0387
NEFL	neurofilament, light polypeptide	1.629	31.962	25.051	3.248	15.4725	15.3268
NEFM	neurofilament, medium polypeptide	2.082	19.26	22.904	6.247	12.6233	10.0252
NGEF	neuronal guanine nucleotide exchange factor	6.126	29.865	4.595	12.702	13.322	11.5758
NID2	nidogen 2 (osteonidogen)	0.637	1.029	1.273	0.637	0.894	0.31303
NIN	ninein (GSK3B interacting protein)	3.252	1.59	1.219	1.219	1.82	0.970554
RP4-691N24.1	ninein-like	1.681	1.016	0.736	0.876	1.07725	0.418417
NIPBL	Nipped-B homolog (Drosophila)	1.102	0.472	0.945	0.654	0.79325	0.2834
NOS1	nitric oxide synthase 1 (neuronal)	3.089	0.927	2.163	0.927	1.7765	1.05124
NLRC4	NLR family, CARD domain containing 4	0.848	1.697	0.848	1.272	1.16625	0.406384
NLRP1B	NLR family, pyrin domain containing 1B	1.053	0.735	0.702	0.702	0.798	0.17071
NONO	non-POU domain containing, octamer-binding	9.139	23.761	24.701	10.063	16.916	8.46376
NUMA1	nuclear mitotic apparatus protein 1	2.957	1.69	3.839	0.634	2.28	1.40786
NCOA2	nuclear receptor coactivator 2	0.939	1.255	3.131	1.048	1.59325	1.03351
NCOA6	nuclear receptor coactivator 6	0.454	1.994	0.919	0.613	0.995	0.693393
NCOR1	nuclear receptor co-repressor 1	1.366	1.84	2.36	0.552	1.5295	0.767763
NOLC1	nucleolar and coiled-body phosphoprotein 1	2.043	2.034	1.356	1.356	1.69725	0.394059
NCL	nucleolin	11.063	49.519	35.076	20.633	29.0727	16.8292
NPM1	nucleophosmin 1	16.804	27.497	29.024	18.331	22.914	6.23624
NUP160	nucleoporin 160kDa	0.623	0.624	2.184	0.936	1.09175	0.742919
NUP93	nucleoporin 93kDa	2.665	1.066	2.665	1.066	1.8655	0.923183
OFD1	oral-facial-digital syndrome 1	2.117	1.698	1.273	1.273	1.59025	0.404298
PAN2	PAN2 poly(A) specific ribonuclease subunit homolog (S. cerevisiae)	1.097	2.925	1.097	2.047	1.7915	0.878401
PDZD2	PDZ domain containing 2	1.84	1.506	0.502	1.091	1.23475	0.576625
PCNT	pericentrin	1.568	1.589	2.565	0.454	1.544	0.862775
PRIC285	peroxisomal proliferator-activated receptor A interacting complex 285	3.067	2.454	1.181	1.227	1.98225	0.93303
PDE8B	phosphodiesterase 8B	1.193	1.676	1.676	1.327	1.468	0.246329
PLCB1	phospholipase C, beta 1 (phosphoinositide-specific)	2.981	5.47	6.335	1.491	4.06925	2.23065
PCLO	piccolo (presynaptic cytomatrix protein)	0.949	1.82	1.001	0.276	1.0115	0.632099
PLEC1	plectin 1, intermediate filament binding protein 500kDa	3.451	2.78	3.541	2.205	2.99425	0.626199
PABPC2	poly(A) binding protein, cytoplasmic 2	1.495	1.495	2.243	2.243	1.869	0.431858
PMFBP1	polyamine modulated factor 1 binding protein 1	2.489	1.244	2.489	1.244	1.8665	0.718801
POLD1	polymerase (DNA directed), delta 1, catalytic subunit 125kDa	2.183	1.96	1.848	0.798	1.69725	0.615458
POLDIP3	polymerase (DNA-directed), delta interacting protein 3	1.079	2.157	1.079	9.95	3.56625	4.28607
POLR1A	polymerase (RNA) I polypeptide A, 194kDa	1.02	0.765	0.873	0.873	0.88275	0.10471
KCNQ5	potassium voltage-gated channel, KQT-like subfamily, member 5	2.041	3.149	1.02	1.531	1.93525	0.910215
PHB2	prohibitin 2	22.541	16.53	4.508	6.011	12.3975	8.62167
PML	promyelocytic leukemia	2.176	1.088	0.544	1.304	1.278	0.678709
PRSS1	protease, serine, 1 (trypsin 1)	29.83	119.318	119.318	11.186	69.913	57.5535
PRSS2	protease, serine, 2 (trypsin 2)	3.719	61.366	40.91	5.579	27.8935	28.1199
PSMC2	proteasome (prosome, macropain) 26S subunit, ATPase, 2	1.875	4.458	4.458	1.875	3.1665	1.4913
PRKDC	protein kinase, DNA-activated, catalytic polypeptide	1.695	2.412	0.524	0.21	1.21025	1.0248
PTPMT1	protein tyrosine phosphatase, mitochondrial 1	4.778	6.943	5.207	5.207	5.53375	0.961019
PTPN13	protein tyrosine phosphatase, non-receptor type 13 (APO-1/CD95 (Fas)-associated phosphatase)	0.733	0.552	2.566	2.016	1.46675	0.980677
PCDH15	protocadherin 15	2.136	0.463	0.463	0.768	0.9575	0.798714
PRPF19	PRP19/PSO4 pre-mRNA processing factor 19 homolog (S. cerevisiae)	3.591	3.591	6.284	1.795	3.81525	1.85083
PRPF8	PRP8 pre-mRNA processing factor 8 homolog (S. cerevisiae)	0.714	2.364	1.455	0.909	1.3605	0.738863
PXK	PX domain containing serine/threonine kinase	5.321	1.694	3.021	1.694	2.9325	1.7108
RGL1	ral guanine nucleotide dissociation stimulator-like 1	6.876	1.719	4.011	1.719	3.58125	2.44786
RASGRP1	RAS guanyl releasing protein 1 (calcium and DAG-regulated)	75.158	44.737	42.948	26.842	47.4213	20.1664
RB1CC1	RB1-inducible coiled-coil 1	0.813	0.813	0.813	0.813	0.813	0
RECQL5	RecQ protein-like 5	2.276	1.573	1.366	5.505	2.68	1.92318
RIMS1	regulating synaptic membrane exocytosis 1	0.608	0.912	0.912	2.243	1.16875	0.730364
REV3L	REV3-like, catalytic subunit of DNA polymerase zeta (yeast)	1.411	2.117	0.57	0.423	1.13025	0.788792
ARHGAP21	Rho GTPase activating protein 21	0.709	0.709	0.709	1.063	0.7975	0.177
ARHGEF17	Rho guanine nucleotide exchange factor (GEF) 17	2.01	1.117	0.67	0.67	1.11675	0.631682
ROCK2	Rho-associated, coiled-coil containing protein kinase 2	2.091	1.046	1.568	1.546	1.56275	0.426766
RPN1	ribophorin I	2.183	4.367	2.911	5.823	3.821	1.61424
RPL11	ribosomal protein L11	14.648	26.855	14.648	4.883	15.2585	8.99769
RPL22	ribosomal protein L22	6.749	26.998	33.747	6.749	18.5607	13.9146
RPS10	ribosomal protein S10	10.573	79.298	47.579	15.86	38.3275	31.8291
RPS19	ribosomal protein S19	12.434	34.193	27.976	6.217	20.205	13.0653
RPS3	ribosomal protein S3	46.564	44.701	24.213	3.725	29.8008	20.1179
RRBP1	ribosome binding protein 1 homolog 180kDa (dog)	5.238	2.504	5.728	0.944	3.6035	2.2706
RNF20	ring finger protein 20	2.285	1.094	1.751	1.306	1.609	0.527312
RNF26	ring finger protein 26	1.958	1.958	1.958	1.958	1.958	0
RNF40	ring finger protein 40	1.3	2.113	2.113	1.89	1.854	0.384003
RBM14	RNA binding motif protein 14	5.025	5.025	7.178	1.436	4.666	2.38053
RBM16	RNA binding motif protein 16	5.77	8.367	2.885	1.443	4.61625	3.08037
RBMXRT	RNA binding motif protein, X chromosome retrogene	22.533	35.578	24.829	22.533	26.3682	6.2345
RYR1	ryanodine receptor 1 (skeletal)	0.876	1.051	0.876	0.35	0.78825	0.30359
SLTM	SAFB-like, transcription modulator	1.707	3.523	1.304	1.271	1.95125	1.06642
SAFB	scaffold attachment factor B	2.735	3.646	4.558	1.823	3.1905	1.17687
SRRM2	serine/arginine repetitive matrix 2	0.352	2.649	1.935	0.726	1.4155	1.06424
SERPINC1	serpin peptidase inhibitor, clade C (antithrombin), member 1	7.617	8.569	8.569	4.76	7.37875	1.80259
SERBP1	SERPINE1 mRNA binding protein 1	10.465	6.701	7.096	2.234	6.624	3.37906
SBF1	SET binding factor 1	1.646	1.881	1.175	0.47	1.293	0.622256
SHANK3	SH3 and multiple ankyrin repeat domains 3	1.344	0.807	1.882	0.538	1.14275	0.595943
SIPA1L3	signal-induced proliferation-associated 1 like 3	2.037	1.109	0.764	0.764	1.1685	0.601408
SSH1	slingshot homolog 1 (Drosophila)	2.574	3.861	0.858	1.287	2.145	1.35662
SLIT1	slit homolog 1 (Drosophila)	9.65	3.749	11.248	1.135	6.4455	4.78906
SLIT2	slit homolog 2 (Drosophila)	7.925	12.012	14.015	5.72	9.918	3.7756
SMG1	SMG1 homolog, phosphatidylinositol 3-kinase-related kinase (C. elegans)	1.329	1.692	0.604	0.37	0.99875	0.616662
SCLT1	sodium channel and clathrin linker 1	1.856	5.567	1.856	2.474	2.93825	1.77655
SCN5A	sodium channel, voltage-gated, type V, alpha subunit	0.652	1.087	1.305	0.652	0.924	0.326444
SLC25A4	solute carrier family 25 (mitochondrial carrier; adenine nucleotide translocator), member 4	78.555	34.745	12.085	12.085	34.3675	31.3353
SLC25A5	solute carrier family 25 (mitochondrial carrier; adenine nucleotide translocator), member 5	54.284	25.634	12.063	10.555	25.634	20.268
SLC25A3	solute carrier family 25 (mitochondrial carrier; phosphate carrier), member 3	31.181	12.473	1.247	4.989	12.4725	13.3169
SACS	spastic ataxia of Charlevoix-Saguenay (sacsin)	2.956	2.534	1.472	0.34	1.8255	1.17071
SYNE1	spectrin repeat containing, nuclear envelope 1	2.882	1.585	2.018	0.721	1.8015	0.89976
SYNE2	spectrin repeat containing, nuclear envelope 2	2.917	2.41	2.98	0.517	2.206	1.15455
SPTAN1	spectrin, alpha, non-erythrocytic 1 (alpha-fodrin)	18.535	26.753	21.776	4.021	17.7712	9.77007
SPTB	spectrin, beta, erythrocytic	2.023	2.642	0.809	1.42	1.7235	0.787774
SPTBN2	spectrin, beta, non-erythrocytic 2	4.776	7.532	6.246	0.551	4.77625	3.03354
SPTBN5	spectrin, beta, non-erythrocytic 5	1.182	0.828	1.182	0.473	0.91625	0.339364
SGPL1	sphingosine-1-phosphate lyase 1	3.784	1.514	1.554	1.514	2.0915	1.12849
SFPQ	splicing factor proline/glutamine-rich (polypyrimidine tract binding protein associated)	7.279	18.53	21.177	11.912	14.7245	6.31037
SFRS14	splicing factor, arginine/serine-rich 14	2.102	1.261	2.102	0.841	1.5765	0.630556
SART1	squamous cell carcinoma antigen recognized by T cells	2.744	2.745	1.098	1.647	2.0585	0.823222
SMC2	structural maintenance of chromosomes 2	2.333	1.786	1.884	1.113	1.779	0.503834
SENP6	SUMO1/sentrin specific peptidase 6	0.849	1.122	0.849	0.849	0.91725	0.1365
SMARCA2	SWI/SNF related, matrix associated, actin dependent regulator of chromatin, subfamily a, member 2	0.865	2.489	1.637	0.87	1.46525	0.772913
SYNJ1	synaptojanin 1	4.286	6.304	1.765	0.858	3.30325	2.47088
SYNM	synemin, intermediate filament protein	4.766	1.457	0.933	0.933	2.02225	1.84577
TNKS1BP1	tankyrase 1 binding protein 1, 182kDa	1.06	2.403	1.023	1.06	1.3865	0.677891
TAX1BP1	Tax1 (human T-cell leukemia virus type I) binding protein 1	1.056	1.583	1.057	2.112	1.452	0.505174
TBC1D30	TBC1 domain family, member 30	1.856	9.282	1.392	1.392	3.4805	3.87385
TAL1	T-cell acute lymphocytic leukemia 1	5.815	4.361	2.908	2.908	3.998	1.39158
TNS1	tensin 1	9.872	12.54	9.071	1.334	8.20425	4.81427
TUT1	terminal uridylyl transferase 1, U6 snRNA-specific	9.491	1.044	5.665	2.611	4.70275	3.72447
THOC4	THO complex 4	1.856	5.568	5.568	43.764	14.189	19.7942
THRAP3	thyroid hormone receptor associated protein 3	0.924	1.246	1.956	2.611	1.68425	0.753383
TRIP11	thyroid hormone receptor interactor 11	2.423	10.612	3.083	3.859	4.99425	3.79087
TJP1	tight junction protein 1 (zona occludens 1)	0.769	1.539	1.281	0.769	1.0895	0.384778
TTN	titin	1.524	2.889	1.554	0.241	1.552	1.08122
TOP2A	topoisomerase (DNA) II alpha 170kDa	2.303	1.712	1.727	1.152	1.7235	0.469956
TOP2B	topoisomerase (DNA) II beta 180kDa	3.829	2.735	3.829	1.641	3.0085	1.04743
TCERG1	transcription elongation regulator 1	1.256	0.838	1.256	4.534	1.971	1.71999
TRRAP	transformation/transcription domain-associated protein	1.181	2.045	1.022	0.479	1.18175	0.649251
TPR	translocated promoter region (to activated MET oncogene)	1.122	2.871	2.432	2.153	2.1445	0.742975
TNRC6C	trinucleotide repeat containing 6C	2.008	1.757	1.255	0.753	1.44325	0.556556
TRIOBP	TRIO and F-actin binding protein	1.007	1.135	0.454	1.533	1.03225	0.44584
TRIM28	tripartite motif-containing 28	1.104	2.207	2.155	2.207	1.91825	0.543387
TRIO	triple functional domain (PTPRF interacting)	1.013	1.873	0.702	0.468	1.014	0.614639
TMOD2	tropomodulin 2 (neuronal)	2.527	34.117	18.954	2.527	14.5312	15.1808
TPM1	tropomyosin 1 (alpha)	3.052	16.786	9.184	24.416	13.3595	9.26762
TRY4	trypsin 4	27.821	126.122	111.284	11.128	69.0888	58.0106
TUBA1B	tubulin, alpha 1b	55.064	47.198	22.622	12.783	34.4168	19.9734
TUBB	tubulin, beta	90.769	35.889	33.914	11.97	43.1355	33.5549
TUBB1	tubulin, beta 1	88.998	21.516	16.626	4.89	33.0075	37.9734
TUBB2A	tubulin, beta 2A	130.203	49.696	1.988	14.909	49.199	57.6385
TUBB2B	tubulin, beta 2B	94.229	41.659	35.708	14.878	46.6185	33.7533
TUBB2C	tubulin, beta 2C	116.332	40.766	32.812	12.926	50.709	45.2883
TUBB3	tubulin, beta 3	87.469	36.364	30.467	8.845	40.7863	33.2945
TUBB6	tubulin, beta 6	91.006	27.698	20.773	6.924	36.6003	37.2846
TDRD3	tudor domain containing 3	1.374	2.06	2.06	1.374	1.717	0.396062
TP53BP2	tumor protein p53 binding protein, 2	6.703	8.675	3.154	1.577	5.02725	3.24178
UQCRC2	ubiquinol-cytochrome c reductase core protein II	2.795	6.212	1.035	2.13	3.043	2.23381
UBC	ubiquitin C	111.974	62.986	24.494	34.992	58.6115	39.1092
UBR3	ubiquitin protein ligase E3 component n-recognin 3 (putative)	2.543	2.774	2.525	0.757	2.14975	0.935396
UBR5	ubiquitin protein ligase E3 component n-recognin 5	1.284	1.227	0.758	0.481	0.9375	0.384918
USP24	ubiquitin specific peptidase 24	10.158	3.547	7.739	0.967	5.60275	4.12432
USP31	ubiquitin specific peptidase 31	13.138	4.27	1.314	1.314	5.009	5.59562
USP54	ubiquitin specific peptidase 54	1.338	3.914	0.559	1.31	1.78025	1.46754
USP8	ubiquitin specific peptidase 8	5.269	1.972	3.4	1.578	3.05475	1.67085
UBE2O	ubiquitin-conjugating enzyme E2O	1.395	1.395	1.395	0.698	1.22075	0.3485
UTRN	utrophin	1.267	2.787	1.267	1.314	1.65875	0.752493
VIM	vimentin	46.707	119.081	122.804	113.501	100.523	36.0806
VCL	vinculin	10.224	11.928	8.094	1.705	7.98775	4.47253
VTN	vitronectin	11.674	21.661	14.441	5.415	13.2978	6.73363
VDAC1	voltage-dependent anion channel 1	3.239	37.254	19.412	9.718	17.4057	14.8074
VDAC2	voltage-dependent anion channel 2	3.09	20.087	7.726	9.271	10.0435	7.19237
WDR76	WD repeat domain 76	4.28	5.992	6.847	2.568	4.92175	1.89772
XIRP2	xin actin-binding repeat containing 2	2.273	1.605	1.506	0.579	1.49075	0.696776
XRCC4	X-ray repair complementing defective repair in Chinese hamster cells 4	2.684	1.342	10.736	2.684	4.3615	4.2965
ZNFX1	zinc finger, NFX1-type containing 1	1.212	2.234	1.212	0.447	1.27625	0.733302
